# Supplementary material for: Chemical space docking enables large-scale structure-based virtual screening to discover ROCK1 kinase inhibitors
Source: Nat Commun. 2022 Oct 28;13:6447. doi: 10.1038/s41467-022-33981-8 (PMC9616902; doi:10.1038/s41467-022-33981-8)
Supplement: Supplementary file 4 — Source data [file 41467_2022_33981_MOESM4_ESM.xlsx]

## Sheet: Figure 6
Figure 6		0,1 sec per molecule		cluster days 1000 CPU	1 sec per molecule		cluster days 1000 CPU	10 sec per molecule		cluster days 1000 CPU	Chemical Space Docking		Virtual Flow				FastROCS
	number of compounds	0.1	hours		1	hours		10	hours		cluster days		Gorgulla et al 2021	Lyu et al 2019	Stein et al 2020	OpenEye	Grebner et al 2019
	10000000	1000000	277.778	0.0115741	10000000	2777.78	0.115741	100000000	27777.8	1.15741
	15000000	1500000	416.667	0.0173611	15000000	4166.67	0.173611	150000000	41666.7	1.73611
	20000000	2000000	555.556	0.0231481	20000000	5555.56	0.231481	200000000	55555.6	2.31481
	25000000	2500000	694.444	0.0289352	25000000	6944.44	0.289352	250000000	69444.4	2.89352
	30000000	3000000	833.333	0.0347222	30000000	8333.33	0.347222	300000000	83333.3	3.47222
	35000000	3500000	972.222	0.0405093	35000000	9722.22	0.405093	350000000	97222.2	4.05093
	40000000	4000000	1111.11	0.0462963	40000000	11111.1	0.462963	400000000	111111	4.62963
	45000000	4500000	1250	0.0520833	45000000	12500	0.520833	450000000	125000	5.20833
	50000000	5000000	1388.89	0.0578704	50000000	13888.9	0.578704	500000000	138889	5.78704
	51000000	5100000	1416.67	0.0590278	51000000	14166.7	0.590278	510000000	141667	5.90278							0.3
	55000000	5500000	1527.78	0.0636574	55000000	15277.8	0.636574	550000000	152778	6.36574
	60000000	6000000	1666.67	0.0694444	60000000	16666.7	0.694444	600000000	166667	6.94444
	65000000	6500000	1805.56	0.0752315	65000000	18055.6	0.752315	650000000	180556	7.52315
	70000000	7000000	1944.44	0.0810185	70000000	19444.4	0.810185	700000000	194444	8.10185
	75000000	7500000	2083.33	0.0868056	75000000	20833.3	0.868056	750000000	208333	8.68056
	80000000	8000000	2222.22	0.0925926	80000000	22222.2	0.925926	800000000	222222	9.25926
	85000000	8500000	2361.11	0.0983796	85000000	23611.1	0.983796	850000000	236111	9.83796
	90000000	9000000	2500	0.104167	90000000	25000	1.04167	900000000	250000	10.4167
	95000000	9500000	2638.89	0.109954	95000000	26388.9	1.09954	950000000	263889	10.9954
Lyu et al 2019	99000000	9900000	2750	0.114583	99000000	27500	1.14583	990000000	275000	11.4583				1.14583
	100000000	10000000	2777.78	0.115741	100000000	27777.8	1.15741	1000000000	277778	11.5741
	105000000	10500000	2916.67	0.121528	105000000	29166.7	1.21528	1050000000	291667	12.1528
	110000000	11000000	3055.56	0.127315	110000000	30555.6	1.27315	1100000000	305556	12.7315
	115000000	11500000	3194.44	0.133102	115000000	31944.4	1.33102	1150000000	319444	13.3102
	120000000	12000000	3333.33	0.138889	120000000	33333.3	1.38889	1200000000	333333	13.8889
	125000000	12500000	3472.22	0.144676	125000000	34722.2	1.44676	1250000000	347222	14.4676
	130000000	13000000	3611.11	0.150463	130000000	36111.1	1.50463	1300000000	361111	15.0463
	135000000	13500000	3750	0.15625	135000000	37500	1.5625	1350000000	375000	15.625
Lyu et al 2019	138000000	13800000	3833.33	0.159722	138000000	38333.3	1.59722	1380000000	383333	15.9722				1.59722
	140000000	14000000	3888.89	0.162037	140000000	38888.9	1.62037	1400000000	388889	16.2037
	145000000	14500000	4027.78	0.167824	145000000	40277.8	1.67824	1450000000	402778	16.7824
Stein et al 2020	150000000	15000000	4166.67	0.173611	150000000	41666.7	1.73611	1500000000	416667	17.3611					1.875
	155000000	15500000	4305.56	0.179398	155000000	43055.6	1.79398	1550000000	430556	17.9398
	160000000	16000000	4444.44	0.185185	160000000	44444.4	1.85185	1600000000	444444	18.5185
	165000000	16500000	4583.33	0.190972	165000000	45833.3	1.90972	1650000000	458333	19.0972
	170000000	17000000	4722.22	0.196759	170000000	47222.2	1.96759	1700000000	472222	19.6759
	172000000	17200000	4777.78	0.199074	172000000	47777.8	1.99074	1720000000	477778	19.9074							0.917
	175000000	17500000	4861.11	0.202546	175000000	48611.1	2.02546	1750000000	486111	20.2546
	180000000	18000000	5000	0.208333	180000000	50000	2.08333	1800000000	500000	20.8333
	185000000	18500000	5138.89	0.21412	185000000	51388.9	2.1412	1850000000	513889	21.412
	190000000	19000000	5277.78	0.219907	190000000	52777.8	2.19907	1900000000	527778	21.9907
	195000000	19500000	5416.67	0.225694	195000000	54166.7	2.25694	1950000000	541667	22.5694
	200000000	20000000	5555.56	0.231481	200000000	55555.6	2.31481	2000000000	555556	23.1481
	205000000	20500000	5694.44	0.237269	205000000	56944.4	2.37269	2050000000	569444	23.7269
	210000000	21000000	5833.33	0.243056	210000000	58333.3	2.43056	2100000000	583333	24.3056
	215000000	21500000	5972.22	0.248843	215000000	59722.2	2.48843	2150000000	597222	24.8843
	220000000	22000000	6111.11	0.25463	220000000	61111.1	2.5463	2200000000	611111	25.463
	225000000	22500000	6250	0.260417	225000000	62500	2.60417	2250000000	625000	26.0417
	230000000	23000000	6388.89	0.266204	230000000	63888.9	2.66204	2300000000	638889	26.6204
	235000000	23500000	6527.78	0.271991	235000000	65277.8	2.71991	2350000000	652778	27.1991
	240000000	24000000	6666.67	0.277778	240000000	66666.7	2.77778	2400000000	666667	27.7778
	245000000	24500000	6805.56	0.283565	245000000	68055.6	2.83565	2450000000	680556	28.3565
	250000000	25000000	6944.44	0.289352	250000000	69444.4	2.89352	2500000000	694444	28.9352
	255000000	25500000	7083.33	0.295139	255000000	70833.3	2.95139	2550000000	708333	29.5139
	260000000	26000000	7222.22	0.300926	260000000	72222.2	3.00926	2600000000	722222	30.0926
	265000000	26500000	7361.11	0.306713	265000000	73611.1	3.06713	2650000000	736111	30.6713
	270000000	27000000	7500	0.3125	270000000	75000	3.125	2700000000	750000	31.25
	275000000	27500000	7638.89	0.318287	275000000	76388.9	3.18287	2750000000	763889	31.8287
	280000000	28000000	7777.78	0.324074	280000000	77777.8	3.24074	2800000000	777778	32.4074
	285000000	28500000	7916.67	0.329861	285000000	79166.7	3.29861	2850000000	791667	32.9861
	290000000	29000000	8055.56	0.335648	290000000	80555.6	3.35648	2900000000	805556	33.5648
	295000000	29500000	8194.44	0.341435	295000000	81944.4	3.41435	2950000000	819444	34.1435
	300000000	30000000	8333.33	0.347222	300000000	83333.3	3.47222	3000000000	833333	34.7222
	305000000	30500000	8472.22	0.353009	305000000	84722.2	3.53009	3050000000	847222	35.3009
	310000000	31000000	8611.11	0.358796	310000000	86111.1	3.58796	3100000000	861111	35.8796
	315000000	31500000	8750	0.364583	315000000	87500	3.64583	3150000000	875000	36.4583
	320000000	32000000	8888.89	0.37037	320000000	88888.9	3.7037	3200000000	888889	37.037
	325000000	32500000	9027.78	0.376157	325000000	90277.8	3.76157	3250000000	902778	37.6157
	330000000	33000000	9166.67	0.381944	330000000	91666.7	3.81944	3300000000	916667	38.1944
	335000000	33500000	9305.56	0.387731	335000000	93055.6	3.87731	3350000000	930556	38.7731
	340000000	34000000	9444.44	0.393519	340000000	94444.4	3.93519	3400000000	944444	39.3519
	345000000	34500000	9583.33	0.399306	345000000	95833.3	3.99306	3450000000	958333	39.9306
	350000000	35000000	9722.22	0.405093	350000000	97222.2	4.05093	3500000000	972222	40.5093
	355000000	35500000	9861.11	0.41088	355000000	98611.1	4.1088	3550000000	986111	41.088
	360000000	36000000	10000	0.416667	360000000	100000	4.16667	3600000000	1000000	41.6667
	365000000	36500000	10138.9	0.422454	365000000	101389	4.22454	3650000000	1.01389e+06	42.2454
	370000000	37000000	10277.8	0.428241	370000000	102778	4.28241	3700000000	1.02778e+06	42.8241
	375000000	37500000	10416.7	0.434028	375000000	104167	4.34028	3750000000	1.04167e+06	43.4028
	380000000	38000000	10555.6	0.439815	380000000	105556	4.39815	3800000000	1.05556e+06	43.9815
	385000000	38500000	10694.4	0.445602	385000000	106944	4.45602	3850000000	1.06944e+06	44.5602
	390000000	39000000	10833.3	0.451389	390000000	108333	4.51389	3900000000	1.08333e+06	45.1389
	395000000	39500000	10972.2	0.457176	395000000	109722	4.57176	3950000000	1.09722e+06	45.7176
	400000000	40000000	11111.1	0.462963	400000000	111111	4.62963	4000000000	1.11111e+06	46.2963
	405000000	40500000	11250	0.46875	405000000	112500	4.6875	4050000000	1125000	46.875
	410000000	41000000	11388.9	0.474537	410000000	113889	4.74537	4100000000	1.13889e+06	47.4537
	415000000	41500000	11527.8	0.480324	415000000	115278	4.80324	4150000000	1.15278e+06	48.0324
	420000000	42000000	11666.7	0.486111	420000000	116667	4.86111	4200000000	1.16667e+06	48.6111
	425000000	42500000	11805.6	0.491898	425000000	118056	4.91898	4250000000	1.18056e+06	49.1898
	430000000	43000000	11944.4	0.497685	430000000	119444	4.97685	4300000000	1.19444e+06	49.7685
	435000000	43500000	12083.3	0.503472	435000000	120833	5.03472	4350000000	1.20833e+06	50.3472
	440000000	44000000	12222.2	0.509259	440000000	122222	5.09259	4400000000	1.22222e+06	50.9259
	445000000	44500000	12361.1	0.515046	445000000	123611	5.15046	4450000000	1.23611e+06	51.5046
	450000000	45000000	12500	0.520833	450000000	125000	5.20833	4500000000	1250000	52.0833
	455000000	45500000	12638.9	0.52662	455000000	126389	5.2662	4550000000	1.26389e+06	52.662
	460000000	46000000	12777.8	0.532407	460000000	127778	5.32407	4600000000	1.27778e+06	53.2407
	465000000	46500000	12916.7	0.538194	465000000	129167	5.38194	4650000000	1.29167e+06	53.8194
	470000000	47000000	13055.6	0.543981	470000000	130556	5.43981	4700000000	1.30556e+06	54.3981
	475000000	47500000	13194.4	0.549769	475000000	131944	5.49769	4750000000	1.31944e+06	54.9769
	480000000	48000000	13333.3	0.555556	480000000	133333	5.55556	4800000000	1.33333e+06	55.5556
	485000000	48500000	13472.2	0.561343	485000000	134722	5.61343	4850000000	1.34722e+06	56.1343
	490000000	49000000	13611.1	0.56713	490000000	136111	5.6713	4900000000	1.36111e+06	56.713
	495000000	49500000	13750	0.572917	495000000	137500	5.72917	4950000000	1375000	57.2917
	500000000	50000000	13888.9	0.578704	500000000	138889	5.78704	5000000000	1.38889e+06	57.8704
	505000000	50500000	14027.8	0.584491	505000000	140278	5.84491	5050000000	1.40278e+06	58.4491
	510000000	51000000	14166.7	0.590278	510000000	141667	5.90278	5100000000	1.41667e+06	59.0278
	515000000	51500000	14305.6	0.596065	515000000	143056	5.96065	5150000000	1.43056e+06	59.6065
	520000000	52000000	14444.4	0.601852	520000000	144444	6.01852	5200000000	1.44444e+06	60.1852
	525000000	52500000	14583.3	0.607639	525000000	145833	6.07639	5250000000	1.45833e+06	60.7639
	530000000	53000000	14722.2	0.613426	530000000	147222	6.13426	5300000000	1.47222e+06	61.3426
	535000000	53500000	14861.1	0.619213	535000000	148611	6.19213	5350000000	1.48611e+06	61.9213
	540000000	54000000	15000	0.625	540000000	150000	6.25	5400000000	1500000	62.5
	545000000	54500000	15138.9	0.630787	545000000	151389	6.30787	5450000000	1.51389e+06	63.0787
	550000000	55000000	15277.8	0.636574	550000000	152778	6.36574	5500000000	1.52778e+06	63.6574
	555000000	55500000	15416.7	0.642361	555000000	154167	6.42361	5550000000	1.54167e+06	64.2361
	560000000	56000000	15555.6	0.648148	560000000	155556	6.48148	5600000000	1.55556e+06	64.8148
	565000000	56500000	15694.4	0.653935	565000000	156944	6.53935	5650000000	1.56944e+06	65.3935
	570000000	57000000	15833.3	0.659722	570000000	158333	6.59722	5700000000	1.58333e+06	65.9722
	575000000	57500000	15972.2	0.665509	575000000	159722	6.65509	5750000000	1.59722e+06	66.5509
	580000000	58000000	16111.1	0.671296	580000000	161111	6.71296	5800000000	1.61111e+06	67.1296
	585000000	58500000	16250	0.677083	585000000	162500	6.77083	5850000000	1625000	67.7083
	590000000	59000000	16388.9	0.68287	590000000	163889	6.8287	5900000000	1.63889e+06	68.287
	595000000	59500000	16527.8	0.688657	595000000	165278	6.88657	5950000000	1.65278e+06	68.8657
	600000000	60000000	16666.7	0.694444	600000000	166667	6.94444	6000000000	1.66667e+06	69.4444
	605000000	60500000	16805.6	0.700231	605000000	168056	7.00231	6050000000	1.68056e+06	70.0231
	610000000	61000000	16944.4	0.706019	610000000	169444	7.06019	6100000000	1.69444e+06	70.6019
	615000000	61500000	17083.3	0.711806	615000000	170833	7.11806	6150000000	1.70833e+06	71.1806
	620000000	62000000	17222.2	0.717593	620000000	172222	7.17593	6200000000	1.72222e+06	71.7593
	625000000	62500000	17361.1	0.72338	625000000	173611	7.2338	6250000000	1.73611e+06	72.338
	630000000	63000000	17500	0.729167	630000000	175000	7.29167	6300000000	1750000	72.9167
	635000000	63500000	17638.9	0.734954	635000000	176389	7.34954	6350000000	1.76389e+06	73.4954
	640000000	64000000	17777.8	0.740741	640000000	177778	7.40741	6400000000	1.77778e+06	74.0741
	645000000	64500000	17916.7	0.746528	645000000	179167	7.46528	6450000000	1.79167e+06	74.6528
	650000000	65000000	18055.6	0.752315	650000000	180556	7.52315	6500000000	1.80556e+06	75.2315
	655000000	65500000	18194.4	0.758102	655000000	181944	7.58102	6550000000	1.81944e+06	75.8102
	660000000	66000000	18333.3	0.763889	660000000	183333	7.63889	6600000000	1.83333e+06	76.3889
	665000000	66500000	18472.2	0.769676	665000000	184722	7.69676	6650000000	1.84722e+06	76.9676
	670000000	67000000	18611.1	0.775463	670000000	186111	7.75463	6700000000	1.86111e+06	77.5463
	675000000	67500000	18750	0.78125	675000000	187500	7.8125	6750000000	1875000	78.125
	680000000	68000000	18888.9	0.787037	680000000	188889	7.87037	6800000000	1.88889e+06	78.7037
	685000000	68500000	19027.8	0.792824	685000000	190278	7.92824	6850000000	1.90278e+06	79.2824
	690000000	69000000	19166.7	0.798611	690000000	191667	7.98611	6900000000	1.91667e+06	79.8611
	695000000	69500000	19305.6	0.804398	695000000	193056	8.04398	6950000000	1.93056e+06	80.4398
	700000000	70000000	19444.4	0.810185	700000000	194444	8.10185	7000000000	1.94444e+06	81.0185
	705000000	70500000	19583.3	0.815972	705000000	195833	8.15972	7050000000	1.95833e+06	81.5972
	710000000	71000000	19722.2	0.821759	710000000	197222	8.21759	7100000000	1.97222e+06	82.1759
	715000000	71500000	19861.1	0.827546	715000000	198611	8.27546	7150000000	1.98611e+06	82.7546
	720000000	72000000	20000	0.833333	720000000	200000	8.33333	7200000000	2000000	83.3333
	725000000	72500000	20138.9	0.83912	725000000	201389	8.3912	7250000000	2.01389e+06	83.912
	730000000	73000000	20277.8	0.844907	730000000	202778	8.44907	7300000000	2.02778e+06	84.4907
	735000000	73500000	20416.7	0.850694	735000000	204167	8.50694	7350000000	2.04167e+06	85.0694
	740000000	74000000	20555.6	0.856481	740000000	205556	8.56481	7400000000	2.05556e+06	85.6481
	745000000	74500000	20694.4	0.862269	745000000	206944	8.62269	7450000000	2.06944e+06	86.2269
	750000000	75000000	20833.3	0.868056	750000000	208333	8.68056	7500000000	2.08333e+06	86.8056
	755000000	75500000	20972.2	0.873843	755000000	209722	8.73843	7550000000	2.09722e+06	87.3843
	760000000	76000000	21111.1	0.87963	760000000	211111	8.7963	7600000000	2.11111e+06	87.963
	765000000	76500000	21250	0.885417	765000000	212500	8.85417	7650000000	2125000	88.5417
	770000000	77000000	21388.9	0.891204	770000000	213889	8.91204	7700000000	2.13889e+06	89.1204
	775000000	77500000	21527.8	0.896991	775000000	215278	8.96991	7750000000	2.15278e+06	89.6991
	780000000	78000000	21666.7	0.902778	780000000	216667	9.02778	7800000000	2.16667e+06	90.2778
	785000000	78500000	21805.6	0.908565	785000000	218056	9.08565	7850000000	2.18056e+06	90.8565
	790000000	79000000	21944.4	0.914352	790000000	219444	9.14352	7900000000	2.19444e+06	91.4352
	795000000	79500000	22083.3	0.920139	795000000	220833	9.20139	7950000000	2.20833e+06	92.0139
	800000000	80000000	22222.2	0.925926	800000000	222222	9.25926	8000000000	2.22222e+06	92.5926
	805000000	80500000	22361.1	0.931713	805000000	223611	9.31713	8050000000	2.23611e+06	93.1713
	810000000	81000000	22500	0.9375	810000000	225000	9.375	8100000000	2250000	93.75
	815000000	81500000	22638.9	0.943287	815000000	226389	9.43287	8150000000	2.26389e+06	94.3287
	820000000	82000000	22777.8	0.949074	820000000	227778	9.49074	8200000000	2.27778e+06	94.9074
	825000000	82500000	22916.7	0.954861	825000000	229167	9.54861	8250000000	2.29167e+06	95.4861
	830000000	83000000	23055.6	0.960648	830000000	230556	9.60648	8300000000	2.30556e+06	96.0648
	835000000	83500000	23194.4	0.966435	835000000	231944	9.66435	8350000000	2.31944e+06	96.6435
	840000000	84000000	23333.3	0.972222	840000000	233333	9.72222	8400000000	2.33333e+06	97.2222
	845000000	84500000	23472.2	0.978009	845000000	234722	9.78009	8450000000	2.34722e+06	97.8009
	850000000	85000000	23611.1	0.983796	850000000	236111	9.83796	8500000000	2.36111e+06	98.3796
	855000000	85500000	23750	0.989583	855000000	237500	9.89583	8550000000	2375000	98.9583
Chemical Space Docking	858125390	85812539	23836.8	0.993201	858125390	238368	9.93201	8581253900	2.38368e+06	99.3201	1.54
	860000000	86000000	23888.9	0.99537	860000000	238889	9.9537	8600000000	2.38889e+06	99.537
	865000000	86500000	24027.8	1.00116	865000000	240278	10.0116	8650000000	2.40278e+06	100.116
	870000000	87000000	24166.7	1.00694	870000000	241667	10.0694	8700000000	2.41667e+06	100.694
	875000000	87500000	24305.6	1.01273	875000000	243056	10.1273	8750000000	2.43056e+06	101.273
	880000000	88000000	24444.4	1.01852	880000000	244444	10.1852	8800000000	2.44444e+06	101.852
	885000000	88500000	24583.3	1.02431	885000000	245833	10.2431	8850000000	2.45833e+06	102.431
	890000000	89000000	24722.2	1.03009	890000000	247222	10.3009	8900000000	2.47222e+06	103.009
	895000000	89500000	24861.1	1.03588	895000000	248611	10.3588	8950000000	2.48611e+06	103.588
	900000000	90000000	25000	1.04167	900000000	250000	10.4167	9000000000	2500000	104.167
	905000000	90500000	25138.9	1.04745	905000000	251389	10.4745	9050000000	2.51389e+06	104.745
	910000000	91000000	25277.8	1.05324	910000000	252778	10.5324	9100000000	2.52778e+06	105.324
	915000000	91500000	25416.7	1.05903	915000000	254167	10.5903	9150000000	2.54167e+06	105.903
	920000000	92000000	25555.6	1.06481	920000000	255556	10.6481	9200000000	2.55556e+06	106.481
	925000000	92500000	25694.4	1.0706	925000000	256944	10.706	9250000000	2.56944e+06	107.06
	930000000	93000000	25833.3	1.07639	930000000	258333	10.7639	9300000000	2.58333e+06	107.639
	935000000	93500000	25972.2	1.08218	935000000	259722	10.8218	9350000000	2.59722e+06	108.218
	940000000	94000000	26111.1	1.08796	940000000	261111	10.8796	9400000000	2.61111e+06	108.796
	945000000	94500000	26250	1.09375	945000000	262500	10.9375	9450000000	2625000	109.375
	950000000	95000000	26388.9	1.09954	950000000	263889	10.9954	9500000000	2.63889e+06	109.954
	955000000	95500000	26527.8	1.10532	955000000	265278	11.0532	9550000000	2.65278e+06	110.532
	960000000	96000000	26666.7	1.11111	960000000	266667	11.1111	9600000000	2.66667e+06	111.111
	965000000	96500000	26805.6	1.1169	965000000	268056	11.169	9650000000	2.68056e+06	111.69
	970000000	97000000	26944.4	1.12269	970000000	269444	11.2269	9700000000	2.69444e+06	112.269
	975000000	97500000	27083.3	1.12847	975000000	270833	11.2847	9750000000	2.70833e+06	112.847
	980000000	98000000	27222.2	1.13426	980000000	272222	11.3426	9800000000	2.72222e+06	113.426
	985000000	98500000	27361.1	1.14005	985000000	273611	11.4005	9850000000	2.73611e+06	114.005
	990000000	99000000	27500	1.14583	990000000	275000	11.4583	9900000000	2750000	114.583
	995000000	99500000	27638.9	1.15162	995000000	276389	11.5162	9950000000	2.76389e+06	115.162
Gorgulla et al 2021 (Virtual Flow)	1000000000	100000000	27777.8	1.15741	1000000000	277778	11.5741	10000000000	2.77778e+06	115.741			92.5926
	1010000000	101000000	28055.6	1.16898	1010000000	280556	11.6898	10100000000	2.80556e+06	116.898
	1020000000	102000000	28333.3	1.18056	1020000000	283333	11.8056	10200000000	2.83333e+06	118.056
	1030000000	103000000	28611.1	1.19213	1030000000	286111	11.9213	10300000000	2.86111e+06	119.213
	1040000000	104000000	28888.9	1.2037	1040000000	288889	12.037	10400000000	2.88889e+06	120.37
	1050000000	105000000	29166.7	1.21528	1050000000	291667	12.1528	10500000000	2.91667e+06	121.528
	1060000000	106000000	29444.4	1.22685	1060000000	294444	12.2685	10600000000	2.94444e+06	122.685
	1070000000	107000000	29722.2	1.23843	1070000000	297222	12.3843	10700000000	2.97222e+06	123.843
	1080000000	108000000	30000	1.25	1080000000	300000	12.5	10800000000	3000000	125
	1090000000	109000000	30277.8	1.26157	1090000000	302778	12.6157	10900000000	3.02778e+06	126.157
	1100000000	110000000	30555.6	1.27315	1100000000	305556	12.7315	11000000000	3.05556e+06	127.315
	1110000000	111000000	30833.3	1.28472	1110000000	308333	12.8472	11100000000	3.08333e+06	128.472
	1120000000	112000000	31111.1	1.2963	1120000000	311111	12.963	11200000000	3.11111e+06	129.63
	1130000000	113000000	31388.9	1.30787	1130000000	313889	13.0787	11300000000	3.13889e+06	130.787
	1140000000	114000000	31666.7	1.31944	1140000000	316667	13.1944	11400000000	3.16667e+06	131.944
	1150000000	115000000	31944.4	1.33102	1150000000	319444	13.3102	11500000000	3.19444e+06	133.102
	1160000000	116000000	32222.2	1.34259	1160000000	322222	13.4259	11600000000	3.22222e+06	134.259
	1170000000	117000000	32500	1.35417	1170000000	325000	13.5417	11700000000	3250000	135.417
	1180000000	118000000	32777.8	1.36574	1180000000	327778	13.6574	11800000000	3.27778e+06	136.574
	1190000000	119000000	33055.6	1.37731	1190000000	330556	13.7731	11900000000	3.30556e+06	137.731
	1200000000	120000000	33333.3	1.38889	1200000000	333333	13.8889	12000000000	3.33333e+06	138.889
	1210000000	121000000	33611.1	1.40046	1210000000	336111	14.0046	12100000000	3.36111e+06	140.046
	1220000000	122000000	33888.9	1.41204	1220000000	338889	14.1204	12200000000	3.38889e+06	141.204
	1230000000	123000000	34166.7	1.42361	1230000000	341667	14.2361	12300000000	3.41667e+06	142.361
	1240000000	124000000	34444.4	1.43519	1240000000	344444	14.3519	12400000000	3.44444e+06	143.519
	1250000000	125000000	34722.2	1.44676	1250000000	347222	14.4676	12500000000	3.47222e+06	144.676
	1260000000	126000000	35000	1.45833	1260000000	350000	14.5833	12600000000	3500000	145.833
	1270000000	127000000	35277.8	1.46991	1270000000	352778	14.6991	12700000000	3.52778e+06	146.991
	1280000000	128000000	35555.6	1.48148	1280000000	355556	14.8148	12800000000	3.55556e+06	148.148
	1290000000	129000000	35833.3	1.49306	1290000000	358333	14.9306	12900000000	3.58333e+06	149.306
	1300000000	130000000	36111.1	1.50463	1300000000	361111	15.0463	13000000000	3.61111e+06	150.463
	1310000000	131000000	36388.9	1.5162	1310000000	363889	15.162	13100000000	3.63889e+06	151.62
	1320000000	132000000	36666.7	1.52778	1320000000	366667	15.2778	13200000000	3.66667e+06	152.778
	1330000000	133000000	36944.4	1.53935	1330000000	369444	15.3935	13300000000	3.69444e+06	153.935							19.3
	1340000000	134000000	37222.2	1.55093	1340000000	372222	15.5093	13400000000	3.72222e+06	155.093
	1350000000	135000000	37500	1.5625	1350000000	375000	15.625	13500000000	3750000	156.25
	1360000000	136000000	37777.8	1.57407	1360000000	377778	15.7407	13600000000	3.77778e+06	157.407
	1370000000	137000000	38055.6	1.58565	1370000000	380556	15.8565	13700000000	3.80556e+06	158.565
	1380000000	138000000	38333.3	1.59722	1380000000	383333	15.9722	13800000000	3.83333e+06	159.722
	1390000000	139000000	38611.1	1.6088	1390000000	386111	16.088	13900000000	3.86111e+06	160.88
	1400000000	140000000	38888.9	1.62037	1400000000	388889	16.2037	14000000000	3.88889e+06	162.037
	1410000000	141000000	39166.7	1.63194	1410000000	391667	16.3194	14100000000	3.91667e+06	163.194
	1420000000	142000000	39444.4	1.64352	1420000000	394444	16.4352	14200000000	3.94444e+06	164.352
OpenEye	1430000000	143000000	39722.2	1.65509	1430000000	397222	16.5509	14300000000	3.97222e+06	165.509						17.52
OpenEye	1430000000	143000000	39722.2	1.65509	1430000000	397222	16.5509	14300000000	3.97222e+06	165.509						20.075
	1440000000	144000000	40000	1.66667	1440000000	400000	16.6667	14400000000	4000000	166.667
	1450000000	145000000	40277.8	1.67824	1450000000	402778	16.7824	14500000000	4.02778e+06	167.824
	1460000000	146000000	40555.6	1.68981	1460000000	405556	16.8981	14600000000	4.05556e+06	168.981
	1470000000	147000000	40833.3	1.70139	1470000000	408333	17.0139	14700000000	4.08333e+06	170.139
	1480000000	148000000	41111.1	1.71296	1480000000	411111	17.1296	14800000000	4.11111e+06	171.296
	1490000000	149000000	41388.9	1.72454	1490000000	413889	17.2454	14900000000	4.13889e+06	172.454
	1500000000	150000000	41666.7	1.73611	1500000000	416667	17.3611	15000000000	4.16667e+06	173.611
	1510000000	151000000	41944.4	1.74769	1510000000	419444	17.4769	15100000000	4.19444e+06	174.769
	1520000000	152000000	42222.2	1.75926	1520000000	422222	17.5926	15200000000	4.22222e+06	175.926
	1530000000	153000000	42500	1.77083	1530000000	425000	17.7083	15300000000	4250000	177.083
	1540000000	154000000	42777.8	1.78241	1540000000	427778	17.8241	15400000000	4.27778e+06	178.241
	1550000000	155000000	43055.6	1.79398	1550000000	430556	17.9398	15500000000	4.30556e+06	179.398
	1560000000	156000000	43333.3	1.80556	1560000000	433333	18.0556	15600000000	4.33333e+06	180.556
	1570000000	157000000	43611.1	1.81713	1570000000	436111	18.1713	15700000000	4.36111e+06	181.713
	1580000000	158000000	43888.9	1.8287	1580000000	438889	18.287	15800000000	4.38889e+06	182.87
	1590000000	159000000	44166.7	1.84028	1590000000	441667	18.4028	15900000000	4.41667e+06	184.028
	1600000000	160000000	44444.4	1.85185	1600000000	444444	18.5185	16000000000	4.44444e+06	185.185
	1610000000	161000000	44722.2	1.86343	1610000000	447222	18.6343	16100000000	4.47222e+06	186.343
	1620000000	162000000	45000	1.875	1620000000	450000	18.75	16200000000	4500000	187.5
	1630000000	163000000	45277.8	1.88657	1630000000	452778	18.8657	16300000000	4.52778e+06	188.657
	1640000000	164000000	45555.6	1.89815	1640000000	455556	18.9815	16400000000	4.55556e+06	189.815
	1650000000	165000000	45833.3	1.90972	1650000000	458333	19.0972	16500000000	4.58333e+06	190.972
	1660000000	166000000	46111.1	1.9213	1660000000	461111	19.213	16600000000	4.61111e+06	192.13
	1670000000	167000000	46388.9	1.93287	1670000000	463889	19.3287	16700000000	4.63889e+06	193.287
	1680000000	168000000	46666.7	1.94444	1680000000	466667	19.4444	16800000000	4.66667e+06	194.444
	1690000000	169000000	46944.4	1.95602	1690000000	469444	19.5602	16900000000	4.69444e+06	195.602
	1700000000	170000000	47222.2	1.96759	1700000000	472222	19.6759	17000000000	4.72222e+06	196.759
	1710000000	171000000	47500	1.97917	1710000000	475000	19.7917	17100000000	4750000	197.917
	1720000000	172000000	47777.8	1.99074	1720000000	477778	19.9074	17200000000	4.77778e+06	199.074
	1730000000	173000000	48055.6	2.00231	1730000000	480556	20.0231	17300000000	4.80556e+06	200.231
	1740000000	174000000	48333.3	2.01389	1740000000	483333	20.1389	17400000000	4.83333e+06	201.389
	1750000000	175000000	48611.1	2.02546	1750000000	486111	20.2546	17500000000	4.86111e+06	202.546
	1760000000	176000000	48888.9	2.03704	1760000000	488889	20.3704	17600000000	4.88889e+06	203.704
	1770000000	177000000	49166.7	2.04861	1770000000	491667	20.4861	17700000000	4.91667e+06	204.861
	1780000000	178000000	49444.4	2.06019	1780000000	494444	20.6019	17800000000	4.94444e+06	206.019
	1790000000	179000000	49722.2	2.07176	1790000000	497222	20.7176	17900000000	4.97222e+06	207.176
	1800000000	180000000	50000	2.08333	1800000000	500000	20.8333	18000000000	5000000	208.333
	1810000000	181000000	50277.8	2.09491	1810000000	502778	20.9491	18100000000	5.02778e+06	209.491
	1820000000	182000000	50555.6	2.10648	1820000000	505556	21.0648	18200000000	5.05556e+06	210.648
	1830000000	183000000	50833.3	2.11806	1830000000	508333	21.1806	18300000000	5.08333e+06	211.806
	1840000000	184000000	51111.1	2.12963	1840000000	511111	21.2963	18400000000	5.11111e+06	212.963
	1850000000	185000000	51388.9	2.1412	1850000000	513889	21.412	18500000000	5.13889e+06	214.12
	1860000000	186000000	51666.7	2.15278	1860000000	516667	21.5278	18600000000	5.16667e+06	215.278
	1870000000	187000000	51944.4	2.16435	1870000000	519444	21.6435	18700000000	5.19444e+06	216.435
	1880000000	188000000	52222.2	2.17593	1880000000	522222	21.7593	18800000000	5.22222e+06	217.593
	1890000000	189000000	52500	2.1875	1890000000	525000	21.875	18900000000	5250000	218.75
	1900000000	190000000	52777.8	2.19907	1900000000	527778	21.9907	19000000000	5.27778e+06	219.907
	1910000000	191000000	53055.6	2.21065	1910000000	530556	22.1065	19100000000	5.30556e+06	221.065
	1920000000	192000000	53333.3	2.22222	1920000000	533333	22.2222	19200000000	5.33333e+06	222.222
	1930000000	193000000	53611.1	2.2338	1930000000	536111	22.338	19300000000	5.36111e+06	223.38
	1940000000	194000000	53888.9	2.24537	1940000000	538889	22.4537	19400000000	5.38889e+06	224.537
	1950000000	195000000	54166.7	2.25694	1950000000	541667	22.5694	19500000000	5.41667e+06	225.694
	1960000000	196000000	54444.4	2.26852	1960000000	544444	22.6852	19600000000	5.44444e+06	226.852
	1970000000	197000000	54722.2	2.28009	1970000000	547222	22.8009	19700000000	5.47222e+06	228.009
	1980000000	198000000	55000	2.29167	1980000000	550000	22.9167	19800000000	5500000	229.167
	1990000000	199000000	55277.8	2.30324	1990000000	552778	23.0324	19900000000	5.52778e+06	230.324
	2000000000	200000000	55555.6	2.31481	2000000000	555556	23.1481	20000000000	5.55556e+06	231.481
	2010000000	201000000	55833.3	2.32639	2010000000	558333	23.2639	20100000000	5.58333e+06	232.639
	2020000000	202000000	56111.1	2.33796	2020000000	561111	23.3796	20200000000	5.61111e+06	233.796
	2030000000	203000000	56388.9	2.34954	2030000000	563889	23.4954	20300000000	5.63889e+06	234.954
	2040000000	204000000	56666.7	2.36111	2040000000	566667	23.6111	20400000000	5.66667e+06	236.111
	2050000000	205000000	56944.4	2.37269	2050000000	569444	23.7269	20500000000	5.69444e+06	237.269
	2060000000	206000000	57222.2	2.38426	2060000000	572222	23.8426	20600000000	5.72222e+06	238.426
	2070000000	207000000	57500	2.39583	2070000000	575000	23.9583	20700000000	5750000	239.583
	2080000000	208000000	57777.8	2.40741	2080000000	577778	24.0741	20800000000	5.77778e+06	240.741
	2090000000	209000000	58055.6	2.41898	2090000000	580556	24.1898	20900000000	5.80556e+06	241.898
	2100000000	210000000	58333.3	2.43056	2100000000	583333	24.3056	21000000000	5.83333e+06	243.056
	2110000000	211000000	58611.1	2.44213	2110000000	586111	24.4213	21100000000	5.86111e+06	244.213
	2120000000	212000000	58888.9	2.4537	2120000000	588889	24.537	21200000000	5.88889e+06	245.37
	2130000000	213000000	59166.7	2.46528	2130000000	591667	24.6528	21300000000	5.91667e+06	246.528
	2140000000	214000000	59444.4	2.47685	2140000000	594444	24.7685	21400000000	5.94444e+06	247.685
	2150000000	215000000	59722.2	2.48843	2150000000	597222	24.8843	21500000000	5.97222e+06	248.843
	2160000000	216000000	60000	2.5	2160000000	600000	25	21600000000	6000000	250
	2170000000	217000000	60277.8	2.51157	2170000000	602778	25.1157	21700000000	6.02778e+06	251.157
	2180000000	218000000	60555.6	2.52315	2180000000	605556	25.2315	21800000000	6.05556e+06	252.315
	2190000000	219000000	60833.3	2.53472	2190000000	608333	25.3472	21900000000	6.08333e+06	253.472
	2200000000	220000000	61111.1	2.5463	2200000000	611111	25.463	22000000000	6.11111e+06	254.63
	2210000000	221000000	61388.9	2.55787	2210000000	613889	25.5787	22100000000	6.13889e+06	255.787
	2220000000	222000000	61666.7	2.56944	2220000000	616667	25.6944	22200000000	6.16667e+06	256.944
	2230000000	223000000	61944.4	2.58102	2230000000	619444	25.8102	22300000000	6.19444e+06	258.102
	2240000000	224000000	62222.2	2.59259	2240000000	622222	25.9259	22400000000	6.22222e+06	259.259
	2250000000	225000000	62500	2.60417	2250000000	625000	26.0417	22500000000	6250000	260.417
	2260000000	226000000	62777.8	2.61574	2260000000	627778	26.1574	22600000000	6.27778e+06	261.574
	2270000000	227000000	63055.6	2.62731	2270000000	630556	26.2731	22700000000	6.30556e+06	262.731
	2280000000	228000000	63333.3	2.63889	2280000000	633333	26.3889	22800000000	6.33333e+06	263.889
	2290000000	229000000	63611.1	2.65046	2290000000	636111	26.5046	22900000000	6.36111e+06	265.046
	2300000000	230000000	63888.9	2.66204	2300000000	638889	26.6204	23000000000	6.38889e+06	266.204
	2310000000	231000000	64166.7	2.67361	2310000000	641667	26.7361	23100000000	6.41667e+06	267.361
	2320000000	232000000	64444.4	2.68519	2320000000	644444	26.8519	23200000000	6.44444e+06	268.519
	2330000000	233000000	64722.2	2.69676	2330000000	647222	26.9676	23300000000	6.47222e+06	269.676
	2340000000	234000000	65000	2.70833	2340000000	650000	27.0833	23400000000	6500000	270.833
	2350000000	235000000	65277.8	2.71991	2350000000	652778	27.1991	23500000000	6.52778e+06	271.991
	2360000000	236000000	65555.6	2.73148	2360000000	655556	27.3148	23600000000	6.55556e+06	273.148
	2370000000	237000000	65833.3	2.74306	2370000000	658333	27.4306	23700000000	6.58333e+06	274.306
	2380000000	238000000	66111.1	2.75463	2380000000	661111	27.5463	23800000000	6.61111e+06	275.463
	2390000000	239000000	66388.9	2.7662	2390000000	663889	27.662	23900000000	6.63889e+06	276.62
	2400000000	240000000	66666.7	2.77778	2400000000	666667	27.7778	24000000000	6.66667e+06	277.778
	2410000000	241000000	66944.4	2.78935	2410000000	669444	27.8935	24100000000	6.69444e+06	278.935
	2420000000	242000000	67222.2	2.80093	2420000000	672222	28.0093	24200000000	6.72222e+06	280.093
	2430000000	243000000	67500	2.8125	2430000000	675000	28.125	24300000000	6750000	281.25
	2440000000	244000000	67777.8	2.82407	2440000000	677778	28.2407	24400000000	6.77778e+06	282.407
	2450000000	245000000	68055.6	2.83565	2450000000	680556	28.3565	24500000000	6.80556e+06	283.565
	2460000000	246000000	68333.3	2.84722	2460000000	683333	28.4722	24600000000	6.83333e+06	284.722
	2470000000	247000000	68611.1	2.8588	2470000000	686111	28.588	24700000000	6.86111e+06	285.88
	2480000000	248000000	68888.9	2.87037	2480000000	688889	28.7037	24800000000	6.88889e+06	287.037
	2490000000	249000000	69166.7	2.88194	2490000000	691667	28.8194	24900000000	6.91667e+06	288.194
	2500000000	250000000	69444.4	2.89352	2500000000	694444	28.9352	25000000000	6.94444e+06	289.352
	2510000000	251000000	69722.2	2.90509	2510000000	697222	29.0509	25100000000	6.97222e+06	290.509
	2520000000	252000000	70000	2.91667	2520000000	700000	29.1667	25200000000	7000000	291.667
	2530000000	253000000	70277.8	2.92824	2530000000	702778	29.2824	25300000000	7.02778e+06	292.824
	2540000000	254000000	70555.6	2.93981	2540000000	705556	29.3981	25400000000	7.05556e+06	293.981
	2550000000	255000000	70833.3	2.95139	2550000000	708333	29.5139	25500000000	7.08333e+06	295.139
	2560000000	256000000	71111.1	2.96296	2560000000	711111	29.6296	25600000000	7.11111e+06	296.296
	2570000000	257000000	71388.9	2.97454	2570000000	713889	29.7454	25700000000	7.13889e+06	297.454
	2580000000	258000000	71666.7	2.98611	2580000000	716667	29.8611	25800000000	7.16667e+06	298.611
	2590000000	259000000	71944.4	2.99769	2590000000	719444	29.9769	25900000000	7.19444e+06	299.769
	2600000000	260000000	72222.2	3.00926	2600000000	722222	30.0926	26000000000	7.22222e+06	300.926
	2610000000	261000000	72500	3.02083	2610000000	725000	30.2083	26100000000	7250000	302.083
	2620000000	262000000	72777.8	3.03241	2620000000	727778	30.3241	26200000000	7.27778e+06	303.241
	2630000000	263000000	73055.6	3.04398	2630000000	730556	30.4398	26300000000	7.30556e+06	304.398
	2640000000	264000000	73333.3	3.05556	2640000000	733333	30.5556	26400000000	7.33333e+06	305.556
	2650000000	265000000	73611.1	3.06713	2650000000	736111	30.6713	26500000000	7.36111e+06	306.713
Chemical Space Docking	2656714317	2.65671e+08	73797.6	3.0749	2656714317	737976	30.749	26567143170	7.37976e+06	307.49	1.734
	2660000000	266000000	73888.9	3.0787	2660000000	738889	30.787	26600000000	7.38889e+06	307.87
	2670000000	267000000	74166.7	3.09028	2670000000	741667	30.9028	26700000000	7.41667e+06	309.028
	2670000000	267000000	74166.7	3.09028	2670000000	741667	30.9028	26700000000	7.41667e+06	309.028
	2680000000	268000000	74444.4	3.10185	2680000000	744444	31.0185	26800000000	7.44444e+06	310.185
	2680000000	268000000	74444.4	3.10185	2680000000	744444	31.0185	26800000000	7.44444e+06	310.185
	2690000000	269000000	74722.2	3.11343	2690000000	747222	31.1343	26900000000	7.47222e+06	311.343
	2700000000	270000000	75000	3.125	2700000000	750000	31.25	27000000000	7500000	312.5
	2710000000	271000000	75277.8	3.13657	2710000000	752778	31.3657	27100000000	7.52778e+06	313.657
	2720000000	272000000	75555.6	3.14815	2720000000	755556	31.4815	27200000000	7.55556e+06	314.815
	2730000000	273000000	75833.3	3.15972	2730000000	758333	31.5972	27300000000	7.58333e+06	315.972
	2740000000	274000000	76111.1	3.1713	2740000000	761111	31.713	27400000000	7.61111e+06	317.13
	2750000000	275000000	76388.9	3.18287	2750000000	763889	31.8287	27500000000	7.63889e+06	318.287
	2760000000	276000000	76666.7	3.19444	2760000000	766667	31.9444	27600000000	7.66667e+06	319.444
	2770000000	277000000	76944.4	3.20602	2770000000	769444	32.0602	27700000000	7.69444e+06	320.602
	2780000000	278000000	77222.2	3.21759	2780000000	772222	32.1759	27800000000	7.72222e+06	321.759
	2790000000	279000000	77500	3.22917	2790000000	775000	32.2917	27900000000	7750000	322.917
	2800000000	280000000	77777.8	3.24074	2800000000	777778	32.4074	28000000000	7.77778e+06	324.074
	2810000000	281000000	78055.6	3.25231	2810000000	780556	32.5231	28100000000	7.80556e+06	325.231
	2820000000	282000000	78333.3	3.26389	2820000000	783333	32.6389	28200000000	7.83333e+06	326.389
	2830000000	283000000	78611.1	3.27546	2830000000	786111	32.7546	28300000000	7.86111e+06	327.546
	2840000000	284000000	78888.9	3.28704	2840000000	788889	32.8704	28400000000	7.88889e+06	328.704
	2850000000	285000000	79166.7	3.29861	2850000000	791667	32.9861	28500000000	7.91667e+06	329.861
	2860000000	286000000	79444.4	3.31019	2860000000	794444	33.1019	28600000000	7.94444e+06	331.019
	2870000000	287000000	79722.2	3.32176	2870000000	797222	33.2176	28700000000	7.97222e+06	332.176
	2880000000	288000000	80000	3.33333	2880000000	800000	33.3333	28800000000	8000000	333.333
	2890000000	289000000	80277.8	3.34491	2890000000	802778	33.4491	28900000000	8.02778e+06	334.491
	2900000000	290000000	80555.6	3.35648	2900000000	805556	33.5648	29000000000	8.05556e+06	335.648
	2910000000	291000000	80833.3	3.36806	2910000000	808333	33.6806	29100000000	8.08333e+06	336.806
	2920000000	292000000	81111.1	3.37963	2920000000	811111	33.7963	29200000000	8.11111e+06	337.963
	2930000000	293000000	81388.9	3.3912	2930000000	813889	33.912	29300000000	8.13889e+06	339.12
	2940000000	294000000	81666.7	3.40278	2940000000	816667	34.0278	29400000000	8.16667e+06	340.278
	2950000000	295000000	81944.4	3.41435	2950000000	819444	34.1435	29500000000	8.19444e+06	341.435
	2960000000	296000000	82222.2	3.42593	2960000000	822222	34.2593	29600000000	8.22222e+06	342.593
	2970000000	297000000	82500	3.4375	2970000000	825000	34.375	29700000000	8250000	343.75
	2980000000	298000000	82777.8	3.44907	2980000000	827778	34.4907	29800000000	8.27778e+06	344.907
	2990000000	299000000	83055.6	3.46065	2990000000	830556	34.6065	29900000000	8.30556e+06	346.065
	3000000000	300000000	83333.3	3.47222	3000000000	833333	34.7222	30000000000	8.33333e+06	347.222
	4000000000	400000000	111111	4.62963	4000000000	1.11111e+06	46.2963	40000000000	1.11111e+07	462.963
	5000000000	500000000	138889	5.78704	5000000000	1.38889e+06	57.8704	50000000000	1.38889e+07	578.704
	6000000000	600000000	166667	6.94444	6000000000	1.66667e+06	69.4444	60000000000	1.66667e+07	694.444
	7000000000	700000000	194444	8.10185	7000000000	1.94444e+06	81.0185	70000000000	1.94444e+07	810.185
	8000000000	800000000	222222	9.25926	8000000000	2.22222e+06	92.5926	80000000000	2.22222e+07	925.926
	9000000000	900000000	250000	10.4167	9000000000	2500000	104.167	90000000000	25000000	1041.67
	10000000000	1000000000	277778	11.5741	10000000000	2.77778e+06	115.741	100000000000	2.77778e+07	1157.41
	12700000000	1270000000	352778	14.6991	12700000000	3.52778e+06	146.991	127000000000	3.52778e+07	1469.91							67.7
Chemical Space Docking	19000000000	1900000000	527778	21.9907	19000000000	5.27778e+06	219.907	190000000000	5.27778e+07	2199.07		2.1
	30000000000	3000000000	833333	34.7222	30000000000	8.33333e+06	347.222	300000000000	8.33333e+07	3472.22
	40000000000	4000000000	1.11111e+06	46.2963	40000000000	1.11111e+07	462.963	400000000000	1.11111e+08	4629.63
	50000000000	5000000000	1.38889e+06	57.8704	50000000000	1.38889e+07	578.704	500000000000	1.38889e+08	5787.04
	60000000000	6000000000	1.66667e+06	69.4444	60000000000	1.66667e+07	694.444	600000000000	1.66667e+08	6944.44
	70000000000	7000000000	1.94444e+06	81.0185	70000000000	1.94444e+07	810.185	700000000000	1.94444e+08	8101.85
	80000000000	8000000000	2.22222e+06	92.5926	80000000000	2.22222e+07	925.926	800000000000	2.22222e+08	9259.26
	100000000000	10000000000	2.77778e+06	115.741	100000000000	2.77778e+07	1157.41	1000000000000	2.77778e+08	11574.1

## Sheet: Supplementary_Figure_4
Figure S4	score	count	coutn cumulative		score	y axis	hit IC50
	0.144	704	5680000		0.55	-100	0.08	1	xray
	0.145	1490	5679296		0.55	32299
	0.146	1564	5677806		0.47	-100	0.103	2
	0.147	1562	5676242		0.47	17963
	0.148	1270	5674680		0.56	-100	0.159	3
	0.149	1276	5673410		0.56	19906
	0.15	1212	5672134		0.46	-100	0.165	4
	0.151	976	5670922		0.46	21803
	0.152	874	5669946		0.6	-100	0.171	5
	0.153	660	5669072		0.6	11032
	0.154	730	5668412		0.51	-100	0.182	6
	0.155	720	5667682		0.51	35969
	0.156	690	5666962		0.6	-100	0.202	22	xray
	0.157	616	5666272		0.6	11032
	0.158	500	5665656		0.39	-100	0.275	7
	0.159	480	5665156		0.39	12848
	0.16	488	5664676		0.46	-100	0.321	8
	0.161	316	5664188		0.46	21803
	0.162	318	5663872		0.47	-100	0.592	9
	0.163	370	5663554		0.47	17963
	0.164	368	5663184		0.48	-100	0.644	10
	0.165	214	5662816		0.48	16542
	0.166	192	5662602		0.35	-100	1.187	11
	0.167	178	5662410		0.35	11996
	0.168	170	5662232		0.4	-100	1.644	16
	0.169	158	5662062		0.4	14078
	0.17	188	5661904		0.52	-100	2.28	12
	0.171	72	5661716		0.52	21520
	0.172	94	5661644		0.35	-100	2.81	17
	0.173	80	5661550		0.35	11996
	0.174	50	5661470		0.32	-100	3.783	25
	0.175	104	5661420		0.32	6794
	0.176	44	5661316		0.41	-100	4.438	13
	0.177	56	5661272		0.41	18689
	0.178	36	5661216		0.56	-100	4.562	23
	0.179	40	5661180		0.56	19906
	0.18	20	5661140		0.43	-100	7.471	14
	0.181	20	5661120		0.43	18355
	0.182	18	5661100		0.51	-100	9.1	24
	0.183	26	5661082		0.51	35969
	0.184	28	5661056		0.39	-100	9.329	18
	0.185	136	5661028		0.39	12848
	0.186	62	5660892		0.35	-100	10.553	19
	0.187	6	5660830		0.35	11996
	0.188	12	5660824		0.36	-100	11.607	20
	0.189	309	5660812		0.36	10126
	0.19	1209	5660503		0.36	-100	13.753	26
	0.191	873	5659294		0.36	10126
	0.192	922	5658421		0.33	-100	13.898	27
	0.193	708	5657499		0.33	7914
	0.194	995	5656791		0.42	-100	14.096	15
	0.195	603	5655796		0.42	19815
	0.196	527	5655193		0.35	-100	14.981	21
	0.197	367	5654666		0.35	11996
	0.198	786	5654299
	0.199	452	5653513
	0.2	454	5653061
	0.201	354	5652607
	0.202	331	5652253
	0.203	171	5651922
	0.204	215	5651751
	0.205	247	5651536
	0.206	215	5651289
	0.207	152	5651074
	0.208	106	5650922
	0.209	104	5650816
	0.21	85	5650712
	0.211	82	5650627
	0.212	55	5650545
	0.213	64	5650490
	0.214	75	5650426
	0.215	36	5650351
	0.216	42	5650315
	0.217	40	5650273
	0.218	34	5650233
	0.219	20	5650199
	0.22	15	5650179
	0.221	21	5650164
	0.222	16	5650143
	0.223	12	5650127
	0.224	12	5650115
	0.225	7	5650103
	0.226	12	5650096
	0.227	10	5650084
	0.228	3	5650074
	0.229	7	5650071
	0.23	11	5650064
	0.231	6	5650053
	0.232	4	5650047
	0.233	8	5650043
	0.234	4	5650035
	0.235	2	5650031
	0.236	1	5650029
	0.237	244	5650028
	0.238	1028	5649784
	0.239	1167	5648756
	0.24	1545	5647589
	0.241	1210	5646044
	0.242	1371	5644834
	0.243	1167	5643463
	0.244	1739	5642296
	0.245	2340	5640557
	0.246	1782	5638217
	0.247	2135	5636435
	0.248	2467	5634300
	0.249	2650	5631833
	0.25	2545	5629183
	0.251	2172	5626638
	0.252	2808	5624466
	0.253	2353	5621658
	0.254	2624	5619305
	0.255	4526	5616681
	0.256	5172	5612155
	0.257	5347	5606983
	0.258	4476	5601636
	0.259	4908	5597160
	0.26	6730	5592252
	0.261	6371	5585522
	0.262	5985	5579151
	0.263	5859	5573166
	0.264	5958	5567307
	0.265	6915	5561349
	0.266	7428	5554434
	0.267	6888	5547006
	0.268	5760	5540118
	0.269	5846	5534358
	0.27	4942	5528512
	0.271	4611	5523570
	0.272	5970	5518959
	0.273	5374	5512989
	0.274	5386	5507615
	0.275	4655	5502229
	0.276	4506	5497574
	0.277	3749	5493068
	0.278	3855	5489319
	0.279	4421	5485464
	0.28	3484	5481043
	0.281	2916	5477559
	0.282	3780	5474643
	0.283	2769	5470863
	0.284	3093	5468094
	0.285	3716	5465001
	0.286	4890	5461285
	0.287	4839	5456395
	0.288	3864	5451556
	0.289	5721	5447692
	0.29	6292	5441971
	0.291	5882	5435679
	0.292	5675	5429797
	0.293	7417	5424122
	0.294	6576	5416705
	0.295	5799	5410129
	0.296	5068	5404330
	0.297	5378	5399262
	0.298	5791	5393884
	0.299	5913	5388093
	0.3	6531	5382180
	0.301	5530	5375649
	0.302	5487	5370119
	0.303	5531	5364632
	0.304	4802	5359101
	0.305	5330	5354299
	0.306	5723	5348969
	0.307	5073	5343246
	0.308	4487	5338173
	0.309	6602	5333686
	0.31	6959	5327084
	0.311	6378	5320125
	0.312	6014	5313747
	0.313	6367	5307733
	0.314	7253	5301366
	0.315	9425	5294113
	0.316	8198	5284688
	0.317	9479	5276490
	0.318	7720	5267011
	0.319	7979	5259291
	0.32	6794	5251312
	0.321	6944	5244518
	0.322	6555	5237574
	0.323	7806	5231019
	0.324	9563	5223213
	0.325	8837	5213650
	0.326	9881	5204813
	0.327	10952	5194932
	0.328	9298	5183980
	0.329	9939	5174682
	0.33	7914	5164743
	0.331	8932	5156829
	0.332	8634	5147897
	0.333	7860	5139263
	0.334	8795	5131403
	0.335	8754	5122608
	0.336	8749	5113854
	0.337	10227	5105105
	0.338	10701	5094878
	0.339	9419	5084177
	0.34	9081	5074758
	0.341	9584	5065677
	0.342	9530	5056093
	0.343	8472	5046563
	0.344	10845	5038091
	0.345	10732	5027246
	0.346	10413	5016514
	0.347	12575	5006101
	0.348	11708	4993526
	0.349	11698	4981818
	0.35	11996	4970120
	0.351	9454	4958124
	0.352	10249	4948670
	0.353	10575	4938421
	0.354	9655	4927846
	0.355	9722	4918191
	0.356	10379	4908469
	0.357	9544	4898090
	0.358	10339	4888546
	0.359	12259	4878207
	0.36	10126	4865948
	0.361	11349	4855822
	0.362	11383	4844473
	0.363	12846	4833090
	0.364	11490	4820244
	0.365	12466	4808754
	0.366	9748	4796288
	0.367	10817	4786540
	0.368	12591	4775723
	0.369	12505	4763132
	0.37	12722	4750627
	0.371	12632	4737905
	0.372	12262	4725273
	0.373	12072	4713011
	0.374	10400	4700939
	0.375	10953	4690539
	0.376	10681	4679586
	0.377	9403	4668905
	0.378	9103	4659502
	0.379	10390	4650399
	0.38	8715	4640009
	0.381	9364	4631294
	0.382	9163	4621930
	0.383	11356	4612767
	0.384	14832	4601411
	0.385	12731	4586579
	0.386	11721	4573848
	0.387	15549	4562127
	0.388	11646	4546578
	0.389	11239	4534932
	0.39	12848	4523693
	0.391	12803	4510845
	0.392	11660	4498042
	0.393	12479	4486382
	0.394	14330	4473903
	0.395	13935	4459573
	0.396	13515	4445638
	0.397	13569	4432123
	0.398	14087	4418554
	0.399	14926	4404467
	0.4	14078	4389541
	0.401	14795	4375463
	0.402	14582	4360668
	0.403	14876	4346086
	0.404	15061	4331210
	0.405	15952	4316149
	0.406	16457	4300197
	0.407	16698	4283740
	0.408	16083	4267042
	0.409	21090	4250959
	0.41	18689	4229869
	0.411	17169	4211180
	0.412	23476	4194011
	0.413	17757	4170535
	0.414	19139	4152778
	0.415	17481	4133639
	0.416	15695	4116158
	0.417	14057	4100463
	0.418	17017	4086406
	0.419	15312	4069389
	0.42	19815	4054077
	0.421	18561	4034262
	0.422	18602	4015701
	0.423	19545	3997099
	0.424	17890	3977554
	0.425	17953	3959664
	0.426	16121	3941711
	0.427	18234	3925590
	0.428	19487	3907356
	0.429	20192	3887869
	0.43	18355	3867677
	0.431	16393	3849322
	0.432	18189	3832929
	0.433	21657	3814740
	0.434	24875	3793083
	0.435	21634	3768208
	0.436	19522	3746574
	0.437	18578	3727052
	0.438	19589	3708474
	0.439	19093	3688885
	0.44	22500	3669792
	0.441	22460	3647292
	0.442	21478	3624832
	0.443	22036	3603354
	0.444	22728	3581318
	0.445	22423	3558590
	0.446	20967	3536167
	0.447	21521	3515200
	0.448	24963	3493679
	0.449	20095	3468716
	0.45	19065	3448621
	0.451	20789	3429556
	0.452	23493	3408767
	0.453	20464	3385274
	0.454	23306	3364810
	0.455	19425	3341504
	0.456	19911	3322079
	0.457	18600	3302168
	0.458	19999	3283568
	0.459	20611	3263569
	0.46	21803	3242958
	0.461	18762	3221155
	0.462	19828	3202393
	0.463	18637	3182565
	0.464	20054	3163928
	0.465	17571	3143874
	0.466	17684	3126303
	0.467	18436	3108619
	0.468	15935	3090183
	0.469	18191	3074248
	0.47	17963	3056057
	0.471	18510	3038094
	0.472	20475	3019584
	0.473	17667	2999109
	0.474	20488	2981442
	0.475	19426	2960954
	0.476	21032	2941528
	0.477	16011	2920496
	0.478	18072	2904485
	0.479	19779	2886413
	0.48	16542	2866634
	0.481	18449	2850092
	0.482	16936	2831643
	0.483	15371	2814707
	0.484	15654	2799336
	0.485	17020	2783682
	0.486	14408	2766662
	0.487	18043	2752254
	0.488	19195	2734211
	0.489	16103	2715016
	0.49	16028	2698913
	0.491	16389	2682885
	0.492	18725	2666496
	0.493	17930	2647771
	0.494	18806	2629841
	0.495	20065	2611035
	0.496	18202	2590970
	0.497	16134	2572768
	0.498	16515	2556634
	0.499	18395	2540119
	0.5	17916	2521724
	0.501	19480	2503808
	0.502	17941	2484328
	0.503	20887	2466387
	0.504	19918	2445500
	0.505	23700	2425582
	0.506	21198	2401882
	0.507	18125	2380684
	0.508	23153	2362559
	0.509	23851	2339406
	0.51	35969	2315555
	0.511	25486	2279586
	0.512	21236	2254100
	0.513	25002	2232864
	0.514	27531	2207862
	0.515	26089	2180331
	0.516	28262	2154242
	0.517	22223	2125980
	0.518	20675	2103757
	0.519	24384	2083082
	0.52	21520	2058698
	0.521	23197	2037178
	0.522	19847	2013981
	0.523	18677	1994134
	0.524	23403	1975457
	0.525	23138	1952054
	0.526	20028	1928916
	0.527	21733	1908888
	0.528	22809	1887155
	0.529	31775	1864346
	0.53	31822	1832571
	0.531	32133	1800749
	0.532	25833	1768616
	0.533	28340	1742783
	0.534	28664	1714443
	0.535	27466	1685779
	0.536	23665	1658313
	0.537	30657	1634648
	0.538	33240	1603991
	0.539	22431	1570751
	0.54	23277	1548320
	0.541	24181	1525043
	0.542	27935	1500862
	0.543	22839	1472927
	0.544	24769	1450088
	0.545	29226	1425319
	0.546	19698	1396093
	0.547	26464	1376395
	0.548	20934	1349931
	0.549	21685	1328997
	0.55	32299	1307312
	0.551	22200	1275013
	0.552	20483	1252813
	0.553	31271	1232330
	0.554	24304	1201059
	0.555	14771	1176755
	0.556	27246	1161984
	0.557	20504	1134738
	0.558	21416	1114234
	0.559	27974	1092818
	0.56	19906	1064844
	0.561	18960	1044938
	0.562	21588	1025978
	0.563	23993	1004390
	0.564	19833	980397
	0.565	22613	960564
	0.566	15481	937951
	0.567	28005	922470
	0.568	13687	894465
	0.569	18277	880778
	0.57	22863	862501
	0.571	18083	839638
	0.572	13505	821555
	0.573	19961	808050
	0.574	18904	788089
	0.575	17650	769185
	0.576	17993	751535
	0.577	15525	733542
	0.578	17628	718017
	0.579	12673	700389
	0.58	18274	687716
	0.581	14111	669442
	0.582	14768	655331
	0.583	22263	640563
	0.584	11887	618300
	0.585	14471	606413
	0.586	19260	591942
	0.587	12130	572682
	0.588	13493	560552
	0.589	14503	547059
	0.59	13110	532556
	0.591	14893	519446
	0.592	11639	504553
	0.593	16366	492914
	0.594	12001	476548
	0.595	11412	464547
	0.596	15271	453135
	0.597	10605	437864
	0.598	13807	427259
	0.599	9620	413452
	0.6	11032	403832
	0.601	8483	392800
	0.602	10343	384317
	0.603	9597	373974
	0.604	8944	364377
	0.605	8973	355433
	0.606	9152	346460
	0.607	9150	337308
	0.608	7486	328158
	0.609	12428	320672
	0.61	9443	308244
	0.611	10997	298801
	0.612	10281	287804
	0.613	9646	277523
	0.614	8389	267877
	0.615	10661	259488
	0.616	6740	248827
	0.617	6983	242087
	0.618	5726	235104
	0.619	7536	229378
	0.62	5935	221842
	0.621	5251	215907
	0.622	6476	210656
	0.623	6104	204180
	0.624	4931	198076
	0.625	5627	193145
	0.626	5365	187518
	0.627	5517	182153
	0.628	5006	176636
	0.629	5653	171630
	0.63	5938	165977
	0.631	4622	160039
	0.632	3809	155417
	0.633	4764	151608
	0.634	4144	146844
	0.635	4211	142700
	0.636	3037	138489
	0.637	3360	135452
	0.638	4196	132092
	0.639	3546	127896
	0.64	3685	124350
	0.641	4558	120665
	0.642	2486	116107
	0.643	4000	113621
	0.644	2998	109621
	0.645	2567	106623
	0.646	3223	104056
	0.647	2403	100833
	0.648	3038	98430
	0.649	2559	95392
	0.65	5072	92833
	0.651	2975	87761
	0.652	2432	84786
	0.653	2673	82354
	0.654	2166	79681
	0.655	1775	77515
	0.656	2016	75740
	0.657	1665	73724
	0.658	1572	72059
	0.659	2964	70487
	0.66	2267	67523
	0.661	1688	65256
	0.662	1649	63568
	0.663	1978	61919
	0.664	2159	59941
	0.665	1825	57782
	0.666	755	55957
	0.667	2578	55202
	0.668	1628	52624
	0.669	1353	50996
	0.67	1718	49643
	0.671	1528	47925
	0.672	1478	46397
	0.673	1764	44919
	0.674	1094	43155
	0.675	882	42061
	0.676	1297	41179
	0.677	897	39882
	0.678	1359	38985
	0.679	1142	37626
	0.68	1088	36484
	0.681	920	35396
	0.682	1033	34476
	0.683	1110	33443
	0.684	1009	32333
	0.685	1013	31324
	0.686	946	30311
	0.687	1014	29365
	0.688	1196	28351
	0.689	844	27155
	0.69	1411	26311
	0.691	709	24900
	0.692	833	24191
	0.693	671	23358
	0.694	1173	22687
	0.695	657	21514
	0.696	946	20857
	0.697	644	19911
	0.698	1074	19267
	0.699	541	18193
	0.7	810	17652
	0.701	549	16842
	0.702	813	16293
	0.703	522	15480
	0.704	774	14958
	0.705	546	14184
	0.706	361	13638
	0.707	696	13277
	0.708	448	12581
	0.709	323	12133
	0.71	473	11810
	0.711	483	11337
	0.712	371	10854
	0.713	320	10483
	0.714	538	10163
	0.715	288	9625
	0.716	168	9337
	0.717	274	9169
	0.718	465	8895
	0.719	271	8430
	0.72	219	8159
	0.721	171	7940
	0.722	369	7769
	0.723	181	7400
	0.724	116	7219
	0.725	162	7103
	0.726	209	6941
	0.727	275	6732
	0.728	117	6457
	0.729	104	6340
	0.73	289	6236
	0.731	112	5947
	0.732	113	5835
	0.733	206	5722
	0.734	147	5516
	0.735	141	5369
	0.736	201	5228
	0.737	162	5027
	0.738	102	4865
	0.739	120	4763
	0.74	142	4643
	0.741	128	4501
	0.742	101	4373
	0.743	108	4272
	0.744	156	4164
	0.745	101	4008
	0.746	120	3907
	0.747	66	3787
	0.748	119	3721
	0.749	80	3602
	0.75	131	3522
	0.751	116	3391
	0.752	111	3275
	0.753	63	3164
	0.754	94	3101
	0.755	66	3007
	0.756	88	2941
	0.757	153	2853
	0.758	103	2700
	0.759	55	2597
	0.76	72	2542
	0.761	44	2470
	0.762	115	2426
	0.763	28	2311
	0.764	75	2283
	0.765	72	2208
	0.766	34	2136
	0.767	44	2102
	0.768	61	2058
	0.769	42	1997
	0.77	29	1955
	0.771	63	1926
	0.772	42	1863
	0.773	127	1821
	0.774	53	1694
	0.775	28	1641
	0.776	51	1613
	0.777	15	1562
	0.778	40	1547
	0.779	75	1507
	0.78	50	1432
	0.781	70	1382
	0.782	27	1312
	0.783	59	1285
	0.784	35	1226
	0.785	16	1191
	0.786	33	1175
	0.787	14	1142
	0.788	47	1128
	0.789	31	1081
	0.79	37	1050
	0.791	17	1013
	0.792	34	996
	0.793	7	962
	0.794	28	955
	0.795	39	927
	0.796	33	888
	0.797	32	855
	0.798	44	823
	0.799	15	779
	0.8	41	764
	0.801	5	723
	0.802	5	718
	0.803	37	713
	0.804	33	676
	0.805	9	643
	0.806	30	634
	0.807	14	604
	0.808	10	590
	0.809	18	580
	0.81	8	562
	0.811	32	554
	0.812	30	522
	0.813	18	492
	0.814	1	474
	0.815	5	473
	0.816	11	468
	0.817	11	457
	0.818	6	446
	0.819	18	440
	0.82	3	422
	0.821	13	419
	0.822	9	406
	0.823	3	397
	0.824	16	394
	0.825	22	378
	0.826	29	356
	0.827	6	327
	0.828	20	321
	0.829	2	301
	0.83	8	299
	0.831	15	291
	0.832	15	276
	0.833	33	261
	0.834	7	228
	0.835	13	221
	0.836	8	208
	0.837	10	200
	0.839	9	190
	0.84	12	181
	0.841	14	169
	0.842	4	155
	0.843	7	151
	0.844	5	144
	0.845	1	139
	0.847	16	138
	0.848	3	122
	0.849	1	119
	0.85	6	118
	0.851	5	112
	0.852	20	107
	0.853	6	87
	0.856	3	81
	0.858	7	78
	0.859	1	71
	0.86	7	70
	0.861	3	63
	0.862	6	60
	0.863	2	54
	0.864	2	52
	0.867	2	50
	0.869	3	48
	0.88	3	45
	0.881	5	42
	0.883	1	37
	0.892	2	36
	0.894	2	34
	0.897	1	32
	0.92	2	31
	1	29	29

## Sheet: Supplementary_Figure_5
1% Random				~1% Chemical Space Docking
Fully Enumerated				Chemical Space Docking
Total molecules: 8580864				Total molecules: 3347821
Docking Score	Count	Percent		Docking Score	Count	Percent
<1	7976094	92.95		<1	179256	5.35
1	74694	0.87		1	131782	3.94
2	91092	1.06		2	211639	6.32
3	102765	1.2		3	342277	10.22
4	103033	1.2		4	504704	15.08
5	91613	1.07		5	612827	18.31
6	72840	0.85		6	622123	18.58
7	44731	0.52		7	487504	14.56
8	18650	0.22		8	204502	6.11
9	4598	0.05		9	46704	1.4
10	754	0.01		10	4503	0.13

## Sheet: Supplementary_Figure_6
s38 Subspace
Fully Enumerated				Chemical Space Docking
Total molecules: 3087681				Total molecules: 22459
Docking Score	Count	Percent		Docking Score	Count	Percent
<1	3052122	98.85		<1	379	1.69
1	918	0.03		1	337	1.5
2	1947	0.06		2	725	3.23
3	3125	0.1		3	1298	5.78
4	5058	0.16		4	2323	10.34
5	7070	0.23		5	3960	17.63
6	6599	0.21		6	4063	18.09
7	5817	0.19		7	4660	20.75
8	3755	0.12		8	3474	15.47
9	1120	0.04		9	1093	4.87
10	150	5e-05		10	147	0.65

## Sheet: Supplementary_Figure_7
s270302 Subspace
Fully Enumerated				Chemical Space Docking
Total molecules: 837720				Total molecules: 4512
Docking Score	Count	Percent		Docking Score	Count	Percent
<1	810787	96.82		<1	10	0.22
1	297	0.04		1	24	0.53
2	636	0.08		2	103	2.28
3	1455	0.17		3	243	5.39
4	3460	0.41		4	473	10.48
5	6318	0.75		5	588	13.03
6	6695	0.8		6	876	19.41
7	5586	0.67		7	1372	30.41
8	1974	0.24		8	710	15.74
9	243	0.03		9	109	2.42
10	6	9.7561e-06			4	0.09

## Sheet: Supplementary_Table_1_part1
Curve Colors:
	2021-01-17 ROCK1 HTRF ( n=1): 665/620 (Activity [%])
	2021-01-18 ROCK1 HTRF (n=2): 665/620 (Activity [%])
	2021-01-18 ROCK1 ( n=3): 665/620 (Activity [%])
Compound		Compound		2021-01-17 ROCK1 HTRF ( n=1): 665/620						2021-01-18 ROCK1 HTRF (n=2): 665/620						2021-01-18 ROCK1 ( n=3): 665/620
Compound ID	Manuscript ID	Structure	Overlay	Curve	qAC50 Mode	qAC50	S0	Sinf	nHill	Curve	qAC50 Mode	qAC50	S0	Sinf	nHill	Curve	qAC50 Mode	qAC50	S0	Sinf	nHill
84533224	1				=	7.927e-08	-0.571363	-100.2	1.04616		=	8.14437e-08	-5.692	-99.1049	1.13901		=	8.06433e-08	-1.80197	-99.1388	1.10908
84533264	2				=	1.07903e-07	-2.07498	-98.9577	1.04245		=	1.00052e-07	-0.789837	-98.8967	0.978755		=	1.01107e-07	1.15779	-99.9466	0.943859
84533209	5				=	1.73215e-07	3.13111	-99.2397	1.06717		=	1.69976e-07	3.5105	-98.3773	1.13631		=	1.70855e-07	-0.404711	-100.142	0.950693
84533207	4				=	1.96611e-07	-5.33739	-98.9033	1.05047		=	1.49931e-07	-6.67608	-95.9487	1.64393		=	1.47014e-07	-5.13845	-96.0861	1.48312
84533244	22				=	2.06603e-07	2.9679	-99.6138	1.07375		=	1.91346e-07	3.58982	-98.3937	1.12495		=	2.06831e-07	1.04228	-100.312	0.995556
84533223	3				=	2.1991e-07	1.86485	-99.1673	1.05772		=	1.35628e-07	-2.15893	-97.6218	1.01001		=	1.20796e-07	-2.05988	-95.7048	1.24479
84533249	6				=	2.48084e-07	0.445767	-96.8224	1.0903		=	1.56835e-07	3.31014	-94.0095	1.2951		=	1.39625e-07	-2.65457	-93.6754	1.53202
84533202	8				=	3.05662e-07	0.665836	-84.3888	1.26001		=	3.29215e-07	-2.401	-83.7819	1.38187		=	3.28338e-07	-4.02632	-82.7023	1.27912
84533212	7				=	3.65031e-07	0.569039	-100.194	1.10981		=	2.13644e-07	0.985486	-96.4462	1.21279		=	2.46913e-07	-4.68646	-96.8207	1.27306
84533222	9				=	5.53612e-07	4.40845	-100.007	1.02394		=	5.6455e-07	-0.71935	-99.9911	1.05407		=	6.57342e-07	-1.89811	-100.299	1.00182
84533221	10				=	6.61979e-07	5.94687	-98.8609	1.09644		=	6.15075e-07	5.88986	-97.9445	1.06864		=	6.54255e-07	2.28407	-99.239	1.01924
84533220	11				=	1.53116e-06	-3.5025	-100.844	1.03812		=	1.03124e-06	-0.721628	-100	0.885812		=	9.99362e-07	-2.88374	-100	0.892709
84533257	16				=	1.73397e-06	1.11617	-100	1.04341		=	1.45704e-06	1.39276	-98.4401	1.00151		=	1.74091e-06	-2.11933	-100.885	0.971701
84533206	12				=	2.69116e-06	-4.67398	-100	1.07723		=	1.97905e-06	-2.77655	-100	0.854979		=	2.16839e-06	-2.63093	-100	0.867968
84533208	17				=	2.90258e-06	-1.4316	-100	1.21459		=	2.63954e-06	-1.66174	-100	0.998868		=	2.88842e-06	-1.22697	-100	0.951641
84533203	25				=	3.92617e-06	-1.31156	-100	0.826503		=	3.76869e-06	-0.948109	-100	0.835101		=	3.65491e-06	-2.05073	-100	0.874938
84533248	13				=	4.14067e-06	1.67623	-100	0.79718		=	4.44265e-06	-0.37471	-100	0.972835		=	4.7313e-06	-4.33498	-100	0.884281
84533227	23				=	4.54134e-06	0.634738	-100	0.992781		=	4.51307e-06	1.89011	-100	0.92083		=	4.632e-06	2.19657	-100	0.97294
84533210	14				=	7.33e-06	-1.97289	-100	1.08779		=	7.77025e-06	-4.99311	-100	1.13917		=	7.3135e-06	-5.90615	-100	1.15674
84533233	24				=	9.07571e-06	-2.84847	-100	0.997618		=	8.84138e-06	-3.46115	-100	1.03491		=	9.38147e-06	-1.58603	-100	1.04985
84533213	18				=	9.45774e-06	-6.60185	-100	1.14822		=	8.99115e-06	-3.52317	-100	1.0622		=	9.53844e-06	-4.61357	-100	1.17201
84533225	19				=	1.07054e-05	2.76025	-100	1.12715		=	1.02072e-05	-0.18756	-100	1.00911		=	1.07471e-05	-3.51774	-100	1.03827
84533260	20				=	1.12212e-05	-1.5418	-100	1.01374		=	1.16003e-05	-2.53808	-100	1.11685		=	1.20002e-05	0.186579	-100	1.06025
84533253	27				=	1.21708e-05	5.16293	-100	0.955126		=	1.18239e-05	5.65581	-100	1.01672		=	1.77008e-05	-0.115999	-100	0.922657
84533214	15				=	1.38001e-05	4.60502	-100	1.07353		=	1.40845e-05	2.80119	-100	0.924803		=	1.44044e-05	0.316352	-100	0.850353
84533215	26				=	1.39509e-05	2.76081	-100	1.00859		=	1.26077e-05	0.85608	-100	0.77997		=	1.46995e-05	0.208539	-100	1.04361
84533226	21				=	1.48236e-05	-5.9573	-100	0.978826		=	1.50071e-05	-0.905968	-100	0.93045		=	1.51111e-05	-3.53956	-100	1.04852
84533204					>	2.08333e-05					>	2.08333e-05					>	2.08333e-05
84533205					>	2.08333e-05					>	2.08333e-05					>	2.08333e-05
84533211					>	2.08333e-05					>	2.08333e-05					>	2.08333e-05
84533216					>	2.08333e-05	-1.07978	-100	0.797495		>	2.08333e-05	-2.84575	-100	0.752829		>	2.08333e-05	-1.37076	-100	0.934518
84533217					>	2.08333e-05	-1.24703	-100	0.939557		>	2.08333e-05	-4.46071	-100	1.38236		>	2.08333e-05	-2.18904	-100	1.10421
84533218					>	2.08333e-05	-0.263354	-100	0.834263		>	2.08333e-05	-0.627998	-100	0.778838		>	2.08333e-05	-1.26018	-100	1.01846
84533219					>	2.08333e-05					>	2.08333e-05					>	2.08333e-05
84533228					>	2.08333e-05					>	2.08333e-05					>	2.08333e-05
84533229					>	2.08333e-05					>	2.08333e-05					>	2.08333e-05
84533230					>	2.08333e-05					>	2.08333e-05					>	2.08333e-05
84533231					>	2.08333e-05					>	2.08333e-05					>	2.08333e-05
84533232					>	2.08333e-05					>	2.08333e-05					>	2.08333e-05
84533234					>	2.08333e-05					>	2.08333e-05					>	2.08333e-05
84533235					>	2.08333e-05					>	2.08333e-05					>	2.08333e-05
84533236					>	2.08333e-05					>	2.08333e-05					>	2.08333e-05	-0.335897	-100	1.31641
84533237					>	2.08333e-05					>	2.08333e-05					>	2.08333e-05
84533238					>	2.08333e-05					>	2.08333e-05					>	2.08333e-05
84533239					>	2.08333e-05					>	2.08333e-05					>	2.08333e-05
84533240					>	2.08333e-05					>	2.08333e-05					>	2.08333e-05
84533241					>	2.08333e-05					>	2.08333e-05					>	2.08333e-05
84533242					>	2.08333e-05					>	2.08333e-05					>	2.08333e-05
84533243					>	2.08333e-05	-0.425075	-100	0.989248		>	2.08333e-05	-3.51168	-100	0.647085		>	2.08333e-05	-2.87097	-100	0.722082
84533245					>	2.08333e-05	-3.80626	-100	1.13773		>	2.08333e-05	-5.09204	-100	1.26882		>	2.08333e-05	-2.28217	-100	1.03137
84533246					>	2.08333e-05					>	2.08333e-05					>	2.08333e-05
84533247					>	2.08333e-05	1.06998	-100	0.92711		>	2.08333e-05	3.01174	-100	0.92345		>	2.08333e-05	3.28554	-100	1.1964
84533250					>	2.08333e-05					>	2.08333e-05					>	2.08333e-05
84533251					>	2.08333e-05					>	2.08333e-05					>	2.08333e-05
84533252					>	2.08333e-05					>	2.08333e-05					>	2.08333e-05	5.28834	-100	0.713718
84533254					>	2.08333e-05	-2.29691	-100	1.3319		>	2.08333e-05	0	-100	0.582633		>	2.08333e-05	-1.19845	-100	1.24352
84533255					>	2.08333e-05	-0.359179	-100	1.22577		>	2.08333e-05	-6.09916	-100	1.22987		>	2.08333e-05	-4.61804	-100	1.46182
84533256					>	2.08333e-05					>	2.08333e-05					>	2.08333e-05
84533258					>	2.08333e-05					>	2.08333e-05					>	2.08333e-05
84533259					>	2.08333e-05					>	2.08333e-05					>	2.08333e-05
84533261					>	2.08333e-05					>	2.08333e-05					>	2.08333e-05
84533262					>	2.08333e-05					>	2.08333e-05					>	2.08333e-05
84533263					>	2.08333e-05					>	2.08333e-05					>	2.08333e-05
84533265					>	2.08333e-05					>	2.08333e-05					>	2.08333e-05
84533266					>	2.08333e-05					>	2.08333e-05					>	2.08333e-05
84533267					>	2.08333e-05					>	2.08333e-05					>	2.08333e-05
84533268					>	2.08333e-05					>	2.08333e-05					>	2.08333e-05
84533269					>	2.08333e-05	-2.71254	-100	0.559134		>	2.08333e-05	-0.44352	-100	0.5		>	2.08333e-05	-3.97229	-100	0.631363
Created by Genedata Screener

## Sheet: Supplementary_Table_2_part2
	ROCK1 IC50 ( uM)
Compound ID	n=1		n=2		n=3		AVG	SD
1	=	0.07927	=	0.0814437	=	0.0806433	0.0804524	0.00109938
2	=	0.107903	=	0.100052	=	0.101107	0.10302	0.00426107
3	=	0.21991	=	0.135628	=	0.120796	0.158778	0.0534584
4	=	0.196611	=	0.149931	=	0.147014	0.164518	0.0278309
5	=	0.173215	=	0.169976	=	0.170855	0.171348	0.00167493
6	=	0.248084	=	0.156835	=	0.139625	0.181514	0.0582897
7	=	0.206603	=	0.191346	=	0.206831	0.201593	0.00887479
8	=	0.365031	=	0.213644	=	0.246913	0.275196	0.079558
9	=	0.305662	=	0.329215	=	0.328338	0.321072	0.0133526
10	=	0.553612	=	0.56455	=	0.657342	0.591835	0.056994
11	=	0.661979	=	0.615075	=	0.654255	0.64377	0.0251486
12	=	1.53116	=	1.03124	=	0.999362	1.18725	0.298259
13	=	1.73397	=	1.45704	=	1.74091	1.64397	0.161924
14	=	2.69116	=	1.97905	=	2.16839	2.27953	0.368831
15	=	2.90258	=	2.63954	=	2.88842	2.81018	0.147947
16	=	3.92617	=	3.76869	=	3.65491	3.78326	0.136215
17	=	4.14067	=	4.44265	=	4.7313	4.43821	0.295343
18	=	4.54134	=	4.51307	=	4.632	4.56214	0.0621288
19	=	7.33	=	7.77025	=	7.3135	7.47125	0.259069
20	=	9.07571	=	8.84138	=	9.38147	9.09952	0.270834
21	=	9.45774	=	8.99115	=	9.53844	9.32911	0.295447
22	=	10.7054	=	10.2072	=	10.7471	10.5532	0.300405
23	=	11.2212	=	11.6003	=	12.0002	11.6072	0.389537
24	=	13.9509	=	12.6077	=	14.6995	13.7527	1.05987
25	=	12.1708	=	11.8239	=	17.7008	13.8985	3.29744
26	=	13.8001	=	14.0845	=	14.4044	14.0963	0.302321
27	=	14.8236	=	15.0071	=	15.1111	14.9806	0.145595
